# Supplementary material for: Flavonoid Metabolic Profiles and Gene Mapping of Rice (Oryza sativa L.) Purple Gradient Grain Hulls
Source: Rice (N Y). 2022 Aug 8;15:43. doi: 10.1186/s12284-022-00589-x (PMC9357590; doi:10.1186/s12284-022-00589-x)
Supplement: Supplementary file 3 — Additional file 3. Table S2. The relative content of the identified flavonoids in four filling stages. [file 12284_2022_589_MOESM3_ESM.xlsx]

## Sheet: Sheet1
Supporting Information
Flavonoid Metabolic Profiles and Gene Mapping of Rice (Oryza sativa L.) Purple Gradient Grain Hulls
Fantao Zhang1, Limin Yang1, Wenxue Huang1, Xiangdong Luo1, Jiankun Xie1, Biaolin Hu2* and Yaling Chen1*
*Correspondence: hubiaolin992@126.com; yaqing620@163.com
Table S2 The relative content of the identified flavonoids in four filling stages
Index	Q1 (Da)	Molecular Weight (Da)	Ionization model	Formula	Compounds	Class II	CAS	Level	pg-0d	pg-0d	pg-0d	pg-10d	pg-10d	pg-10d	pg-20d	pg-20d	pg-20d	pg-30d	pg-30d	pg-30d
pmb0542	535.1	534.08	[M+H]+	C24H22O14	Cyanidin 3-O-malonylhexoside	Anthocyanins	-	A	0	0	0	48609	61823	58546	76419	82684	60086	0	0	0
mws1181	627.15	662.096	[M-Cl]+	C27H31ClO17	Delphin chloride	Anthocyanins	17670-06-3	B	0	0	0	14239	15041	11934	50055	43110	42262	28295	27298	24995
pmf0614	625.18	625.177	[M]+	C28H33O16+	Peonidin 3,5-O-diglucoside chloride	Anthocyanins	47851-83-2	B	18035	16882	19115	274990	243450	284710	798640	830450	766950	509430	444610	487820
pme3392	433.11	433.113	[M]+	C21H21O10+	Pelargonidin 3-O-glucoside	Anthocyanins	47684-27-5	B	37436	51112	31013	336990	369210	286920	393680	417240	416390	54664	66639	66768
pmb0545	477.14	477.14	[M]+	C23H25O11+	Rosinidin O-hexoside	Anthocyanins	-	B	42721	59989	60613	177850	190420	168360	151560	149030	163560	58038	32172	34988
mws0175	493.14	493.112	[M]+	C23H25O12	Oenin chloride	Anthocyanins	7228-78-6	A	52500	50346	22941	181590	77624	114390	160740	136870	118160	26585	20454	20174
pma1590	463.12	463.124	[M]+	C22H23O11+	Peonidin O-hexoside	Anthocyanins	-	B	141240	194950	152450	2833600	2575900	2607300	3520900	3785300	3700000	697280	553160	627510
mws2210	463.12	498.072	[M-Cl]+	C22H23ClO11	Peonidin 3-O-glucoside chloride	Anthocyanins	6906-39-4	B	198550	135910	202870	2556800	2779600	2680700	3804200	3624800	3379400	699590	597640	580950
pmf0203	463.12	463.124	[M]+	C22H23O11+	Peonidin 3-O-glucoside	Anthocyanins	68795-37-9	B	222650	156680	142760	2587800	2718100	2796000	4144600	3668800	3808300	759120	680240	729410
pme1773	595.17	595.166	[M]+	C27H31O15+	Cyanidin 3-O-rutinoside (Keracyanin)	Anthocyanins	28338-59-2	B	474430	469740	428140	4138000	4270800	4239500	3412200	3365000	3392800	217700	200960	216230
pme0444	493.2	493.112	[M]+	C23H25O12	Malvidin 3-O-glucoside(Oenin)	Anthocyanins	18470-06-9	A	572590	768640	738920	709960	673390	825710	647850	547400	636330	258370	397470	281380
pmb0563	301.1	301.06	[M]+	C16H13O6	Peonidin	Anthocyanins	134-01-0	B	583730	652830	560080	714310	772750	712630	798760	610860	639270	304310	380960	397640
mws1048	449.1	448.082	[M+H]+	C21H20O11	Cyanidin 3-O-galactoside	Anthocyanins	27661-36-5	A	622510	667380	603340	5455100	5701100	5225800	5623000	5468200	5535500	377690	295900	309220
pme0443	493	493.112	[M]+	C23H25O12	Malvidin 3-O-galactoside	Anthocyanins	30113-37-2	A	632200	689570	428490	481180	808470	425940	584340	809870	568050	360040	307730	517530
pmb0550	449.1	449.089	[M]+	C21H21O11	Cyanidin 3-O-glucoside(Kuromanin)	Anthocyanins	7084-24-4	A	911300	1002000	1030100	8279800	8483900	8836300	8343800	8052600	9004300	597960	468290	474410
pmp000004	331.08	330.061	[M+H]+	C17H14O7	Jaceosidin	Anthocyanins	18085-97-7	A	6358800	6702500	6941700	6370900	5258300	6165100	3718500	2906700	3133900	2358800	2203000	2563100
mws0169	595	630.107	[M-Cl]+	C27H31ClO15	Cyanidin 3-rutinoside(Keracyanin chloride)	Anthocyanins	18719-76-1	B	7419000	6864600	7060600	52643000	50370000	52935000	45121000	41081000	43886000	3629500	3035900	3284800
pmb2957	465.1	466.073	[M-H]-	C24H18O10	Cyanidin O-syringic acid	Anthocyanins	-	B	9095800	9534800	9561300	67350000	71182000	60206000	70987000	65730000	67164000	4298200	3599400	3642400
pme1201	273.08	274.073	[M-H]-	C15H14O5	Phloretin	Chalcones	60-82-2	B	7952.1	8557.5	6528.8	4878.2	6492.6	3246.8	6938	5562.6	7018.3	0	0	0
pme3440	273.1	272.058	[M+H]+	C15H12O5	Butein	Chalcones	487-52-5	B	52928	57475	55209	65213	50419	67258	46949	55135	52021	25054	32221	44159
mws1140	271.07	272.058	[M-H]-	C15H12O5	Naringenin chalcone(4,2',4',6'-Tetrahydroxychalcone)	Chalcones	73692-50-9	B	571740	611210	543920	626310	591700	604020	1442900	1367900	1529500	100500	90301	89726
pmp001075	303.08	302.067	[M+H]+	C16H14O6	Hesperitin	Dihydroflavone	520-33-2	B	0	0	0	86806	96994	94013	988340	902870	945080	37767	48078	34606
mws1454	477.1	478.125	[M-H]-	C23H26O11	Persicoside	Dihydroflavone	28978-03-2	B	8076.1	4572.5	10198	15150	15867	14259	31330	24853	30795	30491	22049	25662
mws1519	595.17	596.146	[M-H]-	C27H32O15	Eriocitrin	Dihydroflavone	13463-28-0	B	9213.3	4768.9	7856.3	72208	62133	62760	106030	104840	84250	48825	39304	37309
mws0064	287.06	288.053	[M-H]-	C15H12O6	Eriodictyol	Dihydroflavone	552-58-9	B	54740	51455	51899	439110	414410	407750	1249600	1179700	1262400	133170	128100	123410
mws0057	451	450.096	[M+H]+	C21H22O11	Eriodictyol 7-O-glucoside	Dihydroflavone	38965-51-4	B	65484	50825	48245	77108	117410	119980	119800	89824	96117	27504	51998	55564
pme0001	609.2	610.16	[M-H]-	C28H34O15	Hesperetin 7-O-neohesperidoside(Neohesperidin)	Dihydroflavone	13241-33-3	A	74716	89141	95738	299700	229540	290660	388980	425210	395470	218110	193650	206250
mws1033	303.09	302.067	[M+H]+	C16H14O6	Homoeriodictyol	Dihydroflavone	446-71-9	B	91730	87396	87363	134290	125000	135040	113750	79831	79443	43572	42621	39253
mws1179	433	434.102	[M-H]-	C21H22O10	Naringenin-7-O-glucoside	Dihydroflavone	529-55-5	B	185340	200110	196220	179820	160470	161820	143780	130580	140900	58921	58414	68747
pmb3023	449.1	450.096	[M-H]-	C21H22O11	Eriodictyol C-hexoside	Dihydroflavone	-	B	254190	298160	245760	438170	507780	591180	429310	419510	365450	49475	51380	53570
pme3475	273.07	272.058	[M+H]+	C15H12O5	Butin	Dihydroflavone	492-14-8	B	483340	480140	480440	532110	451480	482880	1215600	1141500	1221900	87092	71523	76842
mws0036	609.19	610.16	[M-H]-	C28H34O15	Hesperidin	Dihydroflavone	520-26-3	A	497800	506100	494880	4575800	3673400	4430200	5396600	4631500	4869100	1031900	1076500	1269600
pme0376	271.07	272.058	[M-H]-	C15H12O5	Naringenin	Dihydroflavone	480-41-1	B	605540	573460	564850	709710	614930	663020	1409400	1387900	1459700	101220	94482	99311
pmp001078	581.18	580.152	[M+H]+	C27H32O14	Narirutin	Dihydroflavone	14259-46-2	A	2089800	2593100	2345400	1098500	1121500	955500	2762100	2449100	3014700	1588600	1358600	1735100
mws0046	579.2	580.152	[M-H]-	C27H32O14	Naringin	Dihydroflavone	10236-47-2	A	2868000	3005400	2499400	1165600	1219400	1122300	3420400	3513300	3495300	2067300	2192500	1885400
pmp000530	519.19	518.154	[M+H]+	C26H30O11	Phellodendroside	Dihydroflavonol	40451-69-2	B	0	0	0	134250	150250	133410	427240	427600	420340	353490	387030	295540
mws1094	287.06	288.053	[M-H]-	C15H12O6	Dihydrokaempferol	Dihydroflavonol	480-20-6	B	23496	24103	22202	29141	24587	29958	27467	24479	25661	9727.8	10644	9558.8
mws1361	449.1	450.096	[M-H]-	C21H22O11	Astilbin	Dihydroflavonol	29838-67-3	B	84644	88876	78324	307690	330410	310440	510890	470560	477070	135990	140010	124920
pmb2979	549.2	550.108	[M-H]-	C25H26O14	Hesperetin O-malonylhexoside	Dihydroflavonol	-	B	258800	282750	247350	211670	191410	191670	129570	90705	96189	34087	39494	31702
mws0914	271	272.058	[M-H]-	C15H12O5	Pinobanksin	Dihydroflavonol	548-82-3	B	514590	534100	477100	584320	535950	519240	1269000	1183600	1355400	84105	77278	81929
mws0044	303.06	304.047	[M-H]-	C15H12O7	Taxifolin	Dihydroflavonol	480-18-2	B	779910	807190	756970	398200	332060	365720	361820	425790	422610	254360	193280	197490
pme1598	463.13	464.111	[M-H]-	C22H24O11	Hesperetin 5-O-glucoside	Dihydroflavonol	69651-80-5	B	2441900	2594700	2275900	6347000	6376700	6810700	4859200	4325700	4274600	994180	1025000	1103900
mws0054	289.08	290.067	[M-H]-	C15H14O6	Catechin	Flavanols	154-23-4	B	50586	49917	49481	79037	79405	83330	44686	43079	40524	9898.4	7922.4	5890.4
mws2221	441.08	442.073	[M-H]-	C22H18O10	Catechin gallate	Flavanols	130405-40-2	B	5564.8	55662	6393.3	2125.6	2644.3	6370.5	0	0	0	0	0	0
mws0034	457.2	458.068	[M-H]-	C22H18O11	Epigallocatechin gallate	Flavanols	989-51-5	B	11073	113960	29898	2956.2	22658	18739	9083.8	5947.4	13584	0	0	0
mws0351	457.08	458.068	[M-H]-	C22H18O11	Gallate catechin gallate	Flavanols	4233-96-9	B	11395	98763	23264	2209.2	17569	18083	7069.6	7430.1	14305	0	0	0
mws2220	457.08	458.068	[M-H]-	C22H18O11	Gallocatechin 3-O-gallate	Flavanols	5127-64-0	B	13026	129370	29714	3378.3	34787	21084	12404	8552.1	14684	0	0	0
pme0460	291	290.067	[M+H]+	C15H14O6	L-Epicatechin	Flavanols	490-46-0	A	82099	77614	67516	113460	105690	134380	180430	147040	120070	129300	162980	143950
pme0309	183.04	184.029	[M-H]-	C8H8O5	Methyl gallate	Flavanols	99-24-1	B	33508	30557	34719	31325	26927	29321	41100	33631	27236	0	0	0
pme2482	139.1	138.026	[M+H]+	C7H6O3	Protocatechuic aldehyde	Flavanols	139-85-5	B	81312	111220	104310	102740	88874	102180	73337	135700	80898	196830	236490	194450
mws0024	169.02	170.015	[M-H]-	C7H6O5	Gallic acid	Flavanols	149-91-7	A	108600	121740	131630	247250	245290	237800	281550	259060	257870	0	0	0
mws0183	153.1	154.021	[M-H]-	C7H6O4	Protocatechuic acid	Flavanols	99-50-3	A	188080	193810	154910	391550	396300	348200	2254100	2663300	2528500	3434700	3131100	3429000
pmb0475	671.2	670.143	[M+H]+	C29H34O18	Gallic acid O-feruloyl-O-hexosyl-O-hexoside	Flavanols	-	A	7075700	8454300	7244300	11040000	11258000	10663000	7613600	8093400	7811700	2077200	1943700	1952200
pmb0626	757.1	756.175	[M+H]+	C33H40O20	6-C-Hexosyl-apigenin O-hexosyl-O-hexoside	Flavone C-glycosides	-	A	0	0	0	7610.3	4618.6	6606.3	11829	9134.7	12562	4363.4	7889.7	8424.1
pmp000410	549.16	548.128	[M+H]+	C26H28O13	Mirificin	Flavone C-glycosides	103654-50-8	B	0	0	0	11123	15488	11836	24382	13853	16836	8782.1	4392.7	6799.8
pmb0660	757.2	756.158	[M+H]+	C36H36O18	C-Hexosyl-luteolin O-p-coumaroylhexoside	Flavone C-glycosides	-	B	0	0	0	0	0	0	52705	50473	38134	94649	69939	70631
pmb0663	611.1	610.153	[M+H]+	C27H30O16	8-C-Hexosyl-luteolin O-hexoside	Flavone C-glycosides	-	B	4919.3	6584.2	6956.4	28321	29415	20385	24743	27045	28837	5093.6	4342.9	5855
pmb0662	787.2	786.167	[M+H]+	C37H38O19	C-Hexosyl-luteolin O-feruloylhexoside	Flavone C-glycosides	-	B	10331	15614	17318	237670	292930	284040	495390	402430	452970	183760	149010	181850
pme1611	433.12	434.102	[M-H]-	C21H22O10	Isohemiphloin	Flavone C-glycosides	3682-02-8	B	10837	15497	20855	209150	241360	200300	274320	319690	241600	164090	143880	139850
pmb0672	771.1	770.172	[M+H]+	C37H38O18	6-C-Hexosyl-apigenin O-feruloylhexoside	Flavone C-glycosides	-	A	12361	14996	8407.4	56221	53308	41464	46049	47048	67914	26834	25448	33802
pmb0682	801	800.181	[M+H]+	C38H40O19	8-C-Hexosyl-apigenin O-sinapoylhexoside	Flavone C-glycosides	-	A	18198	12190	17943	45007	96914	88465	112060	97853	111970	25223	33987	48407
pme1665	593.16	594.132	[M-H]-	C27H30O15	Isovitexin 7-O-glucoside(Saponarin)	Flavone C-glycosides	20310-89-8	B	47329	51225	54408	68493	65669	74896	34008	42281	26263	9001.7	4041.5	12646
pmb0666	801.1	800.181	[M+H]+	C38H40O19	6-C-Hexosyl-apigenin O-sinapoylhexoside	Flavone C-glycosides	-	B	58813	17530	47069	68985	59201	52169	58659	70431	66253	49113	55607	44945
pmp001111	579.17	578.137	[M+H]+	C27H30O14	Violanthin	Flavone C-glycosides	40581-17-7	A	59063	64814	65438	80105	108150	113710	51019	74231	57007	49607	47973	51758
pmp001106	595.17	594.132	[M+H]+	C27H30O15	Vitexin-2-O-D-glucopyranoside	Flavone C-glycosides	-	B	78376	119010	76069	289590	270270	249770	112630	97599	96082	38425	29031	34525
pmp000233	463.12	462.096	[M+H]+	C22H22O11	Swertiajaponin	Flavone C-glycosides	6980-25-2	A	86131	97876	78711	1162900	1290100	1354700	3861800	3461100	3469700	4170400	3887000	4128500
mws1660	565.15	564.123	[M+H]+	C26H28O14	Schaftoside	Flavone C-glycosides	51938-32-0	A	86256	74701	73045	84614	77594	74483	52820	49389	61592	33911	36922	34806
pmb0676	801	800.181	[M+H]+	C38H40O19	8-C-Hexosyl-chrysoeriol O-feruloylhexoside	Flavone C-glycosides	-	B	87701	90794	93920	102360	104240	100260	91239	96017	75715	41005	29385	25661
pmp000237	579.13	578.103	[M+H]+	C26H26O15	Apigenin-6-C-2-glucuronylxyloside	Flavone C-glycosides	-	B	91663	94794	76380	142710	155590	153770	107860	134270	128200	51626	51215	37550
pmp000127	625.2	624.14	[M+H]+	C28H32O16	Chysoeriol-6,8-di-C-glucoside	Flavone C-glycosides	-	B	111320	141300	118430	125900	95539	112280	82848	70154	90464	58728	60530	69225
pme3227	579	578.137	[M+H]+	C27H30O14	Vitexin 2''-O-β-L-rhamnoside	Flavone C-glycosides	64820-99-1	B	136740	125050	108760	221890	207890	236280	176780	163930	177410	76407	65719	77383
pmb0680	741.2	740.163	[M+H]+	C36H36O17	C-Hexosyl-apigenin O-p-coumaroylhexoside	Flavone C-glycosides	-	A	140380	120340	115050	127110	94432	123490	96478	99886	89580	48742	31053	44543
pmb0645	627.1	626.155	[M+H]+	C28H34O16	6-C-Hexosyl-hesperetin O-hexoside	Flavone C-glycosides	-	A	161280	151210	139740	1185700	1426000	1374500	1564300	1348500	1604800	570050	538440	484160
mws1387	609.18	608.146	[M+H]+	C28H32O15	Spinosin	Flavone C-glycosides	72063-39-9	B	183430	181010	200220	149690	162590	216630	100170	96826	98224	53695	62094	50128
pmb0652	565.1	564.123	[M+H]+	C26H28O14	C-Hexosyl-apigenin O-pentoside	Flavone C-glycosides	-	B	238980	224410	210570	422280	400470	395570	372490	369380	373790	141050	130500	135030
pmb0639	757.2	756.175	[M+H]+	C33H40O20	8-C-Hexosyl-apigenin O-hexosyl-O-hexoside	Flavone C-glycosides	-	A	241340	215990	238610	450440	464020	416590	386810	400770	396010	211900	146900	171940
pmb0624	611.1	610.126	[M+H]+	C27H30O16	6-C-Hexosyl-luteolin O-hexoside	Flavone C-glycosides	-	A	242290	236150	210340	154980	159330	165140	79463	78339	82793	48652	48395	51441
pmp000236	565.1	564.123	[M+H]+	C26H28O14	Apigenin-6-C-glucose-8-xylcose	Flavone C-glycosides	-	A	535350	544840	471410	355090	438370	390230	192410	181300	195890	75499	68150	95094
pmb0647	581.1	580.117	[M+H]+	C26H28O15	8-C-Hexosyl-luteolin O-pentoside	Flavone C-glycosides	-	B	542810	592420	492410	935710	894900	806570	1156400	1101900	1024200	873820	994900	955850
pmp001110	535.14	534.114	[M+H]+	C25H26O13	Apigenin-6-C-β-D-xyloside-8-C-β-Darabinoside	Flavone C-glycosides	-	A	563570	558240	573350	590390	565160	628060	533450	541760	558970	318450	287760	286300
pmb0636	581.1	580.117	[M+H]+	C26H28O15	6-C-Hexosyl luteolin O-pentoside	Flavone C-glycosides	-	B	653740	727080	657170	877630	845960	869430	683570	670900	625160	319360	303830	319400
pmb0618	627.1	626.155	[M+H]+	C28H34O16	8-C-Hexosyl-hesperetin O-hexoside	Flavone C-glycosides	-	B	706640	702240	735560	391530	370430	392730	138410	127170	124370	52711	60567	68588
pmb0631	581.1	580.117	[M+H]+	C26H28O15	C-Hexosyl-luteolin C-pentoside	Flavone C-glycosides	-	B	707030	706030	640230	750100	724850	782270	622940	603920	595980	266320	236650	255260
pmb0622	611.2	610.126	[M+H]+	C27H30O16	C-Hexosyl-luteolin O-hexoside	Flavone C-glycosides	-	A	805900	765790	816030	485420	505780	556720	163770	186360	181750	160270	145210	153050
pmp000878	447.12	446.102	[M+H]+	C22H22O10	Swertisin	Flavone C-glycosides	6991-10-2	B	1368700	1117800	1182000	1939100	1675000	1757000	1424200	1164700	1182800	753430	638420	669030
pmp000411	565.15	564.123	[M+H]+	C26H28O14	Genistein 8-C-apiosyl(1→6)glucoside	Flavone C-glycosides	-	B	1671900	1363000	1204200	1434000	1495500	1499100	860660	923650	935300	510340	501550	449500
mws1292	565.2	564.123	[M+H]+	C26H28O14	Isoschaftoside	Flavone C-glycosides	52012-29-0	A	4886500	4595800	4337100	4350900	5019500	4620100	2991900	3037800	2951300	1539200	1451100	1571400
pmb0678	771.2	770.172	[M+H]+	C37H38O18	8-C-Hexosyl-apigenin O-feruloylhexoside	Flavone C-glycosides	-	A	11409000	11709000	10974000	18125000	17895000	18908000	16658000	14631000	15358000	9773400	7881500	8257400
pmp000116	433.1	432.088	[M+H]+	C21H20O10	Apigenin-8-C-glucoside	Flavone C-glycosides	3681-93-4	A	17667000	18604000	16751000	14854000	14025000	13310000	4618000	3718500	4183700	727150	651850	700620
mws1299	449.1	448.082	[M+H]+	C21H20O11	Orientin	Flavone C-glycosides	28608-75-5	A	19301000	18510000	16784000	19636000	20854000	19899000	12786000	13800000	13878000	7494300	6544600	7268800
mws1608	447.09	448.082	[M-H]-	C21H20O11	HoMoorientin	Flavone C-glycosides	4261-42-1	A	20052000	19711000	19667000	20092000	20471000	19673000	11217000	11771000	11582000	5314100	5490100	5077600
pmp000413	433.11	432.088	[M+H]+	C21H20O10	Genistein 8-C-glucoside	Flavone C-glycosides	66026-80-0	A	27070000	29151000	27623000	22703000	19409000	23320000	7217200	6974900	7424100	1258800	1165400	1118600
mws1434	431.11	432.088	[M-H]-	C21H20O10	Isovitexin	Flavone C-glycosides	29702-25-8	A	32457000	32175000	30261000	24898000	25416000	22603000	6397800	6988400	7639700	1062800	1024900	1011800
mws0051	285.07	284.058	[M+H]+	C16H12O5	Acacetin	Flavones	480-44-4	A	0	0	0	15285	10652	12928	8331	5759.1	7558	0	0	0
mws0129	285.07	284.058	[M+H]+	C16H12O5	Genkwanin	Flavones	437-64-9	A	0	0	0	14282	9577.5	11571	6427.3	6326.1	7444.8	3684.2	1458.6	3205
pmb0725	669.1	668.146	[M+H]+	C33H32O15	Tricin 7-O-feruloylhexoside	Flavones	-	A	0	0	0	10186	5243.1	9631.5	75063	43892	69164	21280	16238	22874
pmb0566	581.2	580.117	[M+H]+	C26H28O15	Luteolin O-hexosyl-O-pentoside	Flavones	-	B	0	0	0	0	0	0	28156	25266	30060	32165	34363	32934
pmp000172	477.13	476.111	[M+H]+	C23H24O11	5,2'-Dihydroxy-7,8-dimethoxyflavone glycosides	Flavones	-	B	0	0	0	25674	25527	21012	44987	51739	39164	38136	31980	36278
pmp001079	595.16	594.132	[M+H]+	C27H30O15	Lonicerin	Flavones	20633-84-5	B	0	0	0	0	0	0	203840	274630	229770	67194	53796	45817
pmb2992	459.1	460.082	[M-H]-	C22H20O11	Acacetin-O-glucuronic acid	Flavones	-	B	2936.4	809.76	1208.6	1669.6	842.95	905.9	838.91	1010.4	1470.2	1676.1	1248.7	2092.3
pmb0620	787.1	786.184	[M+H]+	C34H42O21	Chrysoeriol 6-C-hexoside 8-C-hexoside-O-hexoside	Flavones	-	B	3577.2	3951.2	2154.1	10110	10685	8508.1	17008	17348	14392	11046	12398	13299
pme0088	285	286.038	[M-H]-	C15H10O6	Luteolin	Flavones	491-70-3	A	4007.5	3908.6	5089.2	7927.1	7161.8	7175.7	15946	11221	13007	6371.6	4451.6	7416.1
pmp001202	269.1	268.064	[M+H]+	C16H12O4	Tectochrysin	Flavones	520-28-5	B	5109.5	3827.5	4175.8	9993.3	6151.8	10398	9506.8	10019	11980	2539.7	3173.8	3683
pmp000006	345.09	344.076	[M+H]+	C18H16O7	Eupatilin	Flavones	22368-21-4	B	5296.3	5938.3	5988	7941.8	7503.6	7281.5	2817.9	1398.3	2990	7868.8	8288.1	8820.9
pmn001697	445.08	446.068	[M-H]-	C21H18O11	Apigenin-7-O-β-D-glucuronide	Flavones	-	B	8913.7	9913.5	14535	16783	10845	15785	15123	9642.2	13838	10408	3502.2	9732.8
pmn001702	461.08	462.062	[M-H]-	C21H18O12	Tetahydroxy-flavone-7-O-β-D-glucuronide	Flavones	-	A	13113	10299	12236	46801	42067	37894	43144	33105	31954	7264.7	12080	5356.5
pmb0603	625.1	624.14	[M+H]+	C28H32O16	Chrysoeriol O-hexosyl-O-hexoside	Flavones	-	B	14308	20353	19403	41255	42991	40101	47433	51212	51742	20342	29031	27066
pmp000585	519.11	518.085	[M+H]+	C24H22O13	Apigenin-7-O-(6-O-Malonyl Glucoside)	Flavones	-	A	15517	16551	17992	11894	13293	11651	6445.3	15987	7917.6	0	0	0
pmp000241	625.14	624.106	[M+H]+	C27H28O17	Luteolin-6-C-2-glucuronylglucoside	Flavones	-	B	16105	12055	11732	19350	12217	22515	10684	21801	13812	12423	5349.9	8288.1
pmb0588	611.1	610.126	[M+H]+	C27H30O16	Luteolin 3',7-di-O-glucoside	Flavones	52187-80-1	B	17558	15427	22742	146550	131030	107050	242970	181420	212770	97337	91302	82353
pmb0613	757.1	756.175	[M+H]+	C33H40O20	Apigenin 6-C-hexosyl-8-C-hexosyl-O-hexoside	Flavones	-	B	20190	20967	21980	22598	22627	26267	18679	21858	18531	15735	16815	18366
pmb0738	699.2	698.155	[M+H]+	C34H34O16	Tricin O-sinapoylhexoside	Flavones	-	B	23558	24463	31522	75564	56649	69134	181510	112470	149970	64192	45898	64915
mws0043	403.13	402.113	[M+H]+	C21H22O8	Nobiletin	Flavones	478-01-3	A	30069	28375	28986	44750	42243	42835	104110	90383	96754	6386.5	6401.2	4832.6
pmn001713	593.17	594.132	[M-H]-	C27H30O15	Luteolin-7-O-β-D-rutinoside	Flavones	-	A	30911	32875	27966	26325	28882	19964	25047	28180	22380	10650	14261	11245
pmp000581	475.12	474.096	[M+H]+	C23H22O11	Apigenin-7-O-(6'-O-acetyl)-β-D-glucoside	Flavones	-	B	31380	33739	30757	10905	12560	13687	2968.1	2674.8	2828.4	0	0	0
pmb3045	505.1	506.085	[M-H]-	C23H22O13	Tricin O-glucuronic acid	Flavones	-	B	38192	41625	37814	38489	33259	38536	4664.2	6685	7542	0	0	0
pmp000003	317.06	316.047	[M+H]+	C16H12O7	Nepetin	Flavones	520-11-6	B	55013	60623	65928	65192	63980	61918	43263	30251	45128	19817	17249	16537
pmb2981	739.1	740.181	[M-H]-	C33H40O19	Apigenin C-hexosyl-O-rutinoside	Flavones	-	B	57216	62716	72837	93256	91333	83267	75887	80595	59940	24138	22165	32173
pmp000588	549.12	548.094	[M+H]+	C25H24O14	Diosmetin-7-O-(6'-O-malonyl)-β-D-glucoside	Flavones	-	A	69573	72673	68021	92289	85217	86485	55818	49384	55356	19959	14897	16460
mws1474	345.1	344.076	[M+H]+	C18H16O7	5,7-Dihydroxy-3',4',5'-trimethoxyflavone	Flavones	18103-42-9	B	89306	88892	90342	122470	100430	110340	73031	63861	65005	68639	73517	70938
pmp000238	581.15	580.117	[M+H]+	C26H28O15	Luteolin 7-O-β-D-glucosyl-6-C-α-L-arabinose	Flavones	-	B	97733	118110	97589	81956	70625	86128	83127	64764	79313	105440	92415	108890
mws1073	595.2	594.132	[M+H]+	C27H30O15	Apigenin 6,8-C-diglucoside	Flavones	23666-13-9	B	116540	108770	107170	76606	78203	73988	96958	78555	83040	43139	48858	55308
pmb0681	403.1	402.079	[M+H]+	C20H18O9	Apigenin 8-C-pentoside	Flavones	-	A	140450	149390	159550	46152	48269	48023	21308	27994	34415	19237	10241	18118
pmb1466	511.2	510.096	[M+H]+	C26H22O11	Tricin 4'-O-syringic acid	Flavones	-	A	141540	156530	150190	78550	63976	82619	41065	42821	40074	55540	77106	64531
pmp000239	595.13	594.097	[M+H]+	C26H26O16	Luteolin-6-C-5-glucuronylxyloside	Flavones	-	B	143340	101680	127930	176210	228480	259630	152200	153580	139530	71937	72075	74328
pmb0665	611.2	610.126	[M+H]+	C27H30O16	Luteolin 8-C-hexosyl-O-hexoside	Flavones	-	B	161200	151730	158640	1112100	959560	1084800	1495600	1423400	1300200	361860	331580	328330
pmb0716	655.2	654.149	[M+H]+	C29H34O17	Tricin di-O-hexoside	Flavones	-	A	169020	172830	124130	274200	220520	235180	247250	218810	276740	182970	155440	155930
pmb0739	659.3	658.16	[M+H]+	C32H34O15	Tricin O-hexosyl-O-syringin alcohol	Flavones	-	B	171470	101940	197650	185280	184640	152890	255780	251730	264000	151280	103450	131860
pmp000001	301.07	300.053	[M+H]+	C16H12O6	Hispidulin	Flavones	1447-88-7	A	172580	177980	186210	194760	154060	168560	259340	181760	215670	44655	40959	59935
pmb3007	475.1	476.076	[M-H]-	C22H20O12	Chrysoeriol O-glucuronic acid	Flavones	-	B	173200	165430	157420	459630	504120	468250	381850	366400	351490	200980	191610	225510
pmp000595	611.16	610.126	[M+H]+	C27H30O16	Luteolin-7,3'-Di-O-β-D-Glucoside	Flavones	257-724-7	B	262240	211400	212670	2468600	2225300	2011200	3337200	3561200	3424500	1233000	1327200	1478400
mws0058	299.06	300.053	[M-H]-	C16H12O6	Diosmetin	Flavones	520-34-3	A	296580	360290	356230	353100	263270	305650	438750	332120	410070	107620	79726	101430
pmp000126	611.2	610.126	[M+H]+	C27H30O16	Luteolin-6,8-di-C-glucoside	Flavones	29428-58-8	B	301260	348450	362750	259270	237070	227350	79879	86623	96872	82581	73012	74618
pmb0713	655.2	654.149	[M+H]+	C29H34O17	Tricin 7-O-hexosyl-O-hexoside	Flavones	-	A	313120	282580	240830	439750	442200	460430	556520	598030	575310	498450	473510	541760
mws1661	609.18	608.146	[M+H]+	C28H32O15	Diosmin	Flavones	520-27-4	A	557610	524240	584760	728810	527640	595140	1194900	1355400	1000800	1618400	1752400	1578700
pmp001080	609.18	608.146	[M+H]+	C28H32O15	Neodiosmin	Flavones	38665-01-9	A	586620	528180	504310	843680	817020	933060	903100	863240	983510	747310	638560	694670
pmb3002	607.1	608.146	[M-H]-	C28H32O15	Chrysoeriol 7-O-rutinoside	Flavones	-	B	589440	479700	564970	863910	783000	876030	658560	827030	818640	657630	659670	592020
pmp000594	609.18	608.146	[M+H]+	C28H32O15	Diosmetin-7-O-rutin	Flavones	-	A	617460	575860	540750	944820	888110	994650	794600	880500	933440	703310	641160	708390
pmb3032	561.1	562.108	[M-H]-	C26H26O14	Tricin O-malonyl rhamnoside	Flavones	-	A	695790	595940	595850	675640	661190	625760	435290	412710	432420	218390	227170	233650
pmp000113	389.1	388.099	[M+H]+	C20H20O8	5-Hydroxy-6,7,8,3',4'-pentamethoxyflavone	Flavones	2174-59-6	A	701010	678420	688250	358620	357960	356020	681990	617650	627060	0	0	0
pmb0608	549.1	548.094	[M+H]+	C25H24O14	Chrysoeriol O-malonylhexoside	Flavones	-	A	888500	928060	915300	1217200	1070200	1132400	721990	700120	661080	257280	228430	240720
pme0368	579.16	578.137	[M+H]+	C27H30O14	Apigenin 7-rutinoside(Isorhoifolin)	Flavones	552-57-8	A	893850	1000800	906910	779070	683580	758460	708140	686130	643450	461610	476920	438350
pmb3012	461.1	462.096	[M-H]-	C22H22O11	Chrysoeriol 7-O-hexoside	Flavones	-	B	1179700	1184300	1233000	1353700	1385100	1415100	1187400	1054700	1082200	432490	405310	372460
pmb3041	521.1	522.08	[M-H]-	C23H22O14	Tricin O-saccharic acid	Flavones	-	B	1232200	1278400	1179800	2572800	2838000	2634000	10509000	9062100	11051000	6423900	5531100	5701000
pmb3039	703.1	704.112	[M-H]-	C35H28O16	Tricin O-oxalic acid O-coumaroyl shikimic acid	Flavones	-	B	1334400	1349600	1323200	2085400	1556000	1829100	1412200	1320700	1469700	1047100	1035500	1217400
pmn001698	447.1	448.082	[M-H]-	C21H20O11	Luteolin-7-O-β-D-glucuronide	Flavones	-	B	1384900	1370200	1415900	1043400	1180700	1246300	681690	709760	730130	361190	328950	364610
Hmgp003540	775.21	774.2	[M+H]+	C36H38O19	Tricin-O-Malonyl-O-guaiacylglycerol-O-Hexoside	Flavones	-	A	1528600	1663500	1471700	2132800	1903300	2199400	1379300	1392800	1006000	345150	284480	282590
pmb0719	659.2	658.16	[M+H]+	C32H34O15	Tricin 4'-O-(syringyl alcohol)ether 5-O-hexoside	Flavones	-	B	1856100	1767700	1460900	1950700	1715700	1844600	1666800	1457200	1569200	588870	533680	593080
pmb0744	435.11	434.085	[M+H]+	C24H18O8	Tricin O-phenylformic acid	Flavones	-	A	1961800	1888600	1792700	2164600	1972700	2225200	867870	849430	841120	1269500	1178100	1213800
pmp000013	507.15	506.12	[M+H]+	C24H26O12	Eupatilin 3-glucoside	Flavones	-	A	1976900	1908300	1762900	2938900	2841700	2926200	2021200	1949600	1965100	925970	892060	907050
Hmgp002953	653.17	652.164	[M+H]+	C29H32O17	Tricin-O-glucuronate-O-rhamnoside	Flavones	-	A	2429900	2566000	2606200	2786000	2905500	2616000	2898000	3027800	3056700	3534500	4032300	4168000
pmb0717	527.2	526.125	[M+H]+	C27H26O11	Tricin 5-O-β-guaiacylglycerol	Flavones	-	A	2791200	4025600	3141000	4456200	4101600	4118100	4123300	3551900	4103400	1832900	1565600	1246600
pmb3053	523.1	524.111	[M-H]-	C27H24O11	Tricin O-eudesmic acid	Flavones	-	A	2888700	2894100	3000600	3943000	3557500	3749000	1217400	1097400	1262900	850990	820940	891530
pmb0736	493.1	492.105	[M+H]+	C23H24O12	Tricin 7-O-hexoside	Flavones	-	A	3090500	3002400	2836200	3795900	3857100	3883700	3616900	3303900	3368300	1654300	1419300	1606000
pmp000120	463.1	462.096	[M+H]+	C22H22O11	Diosmetin-6-C-glucoside	Flavones	-	A	3292100	3751600	3278100	10618000	10331000	10334000	10614000	8627800	11042000	3665600	3291600	3254400
pmb3031	403.1	404.093	[M-H]-	C20H20O9	Tricin O-glycerol	Flavones	-	A	4225900	4280300	3834300	7499300	6698500	6931900	2494200	2410800	2670400	840190	826790	842100
Hmgp003086	639.19	638.184	[M+H]+	C29H34O16	Tricin-O-Hexoside-O-rhamnoside	Flavones	-	B	5933900	6129600	4783700	8996400	8673700	10571000	11444000	13055000	11563000	14570000	15161000	15557000
pmb3043	637.1	638.155	[M-H]-	C29H34O16	Tricin 5-O-rutinoside	Flavones	-	A	6893600	8080800	7493500	12726000	12978000	13040000	12834000	11749000	11897000	8844500	9170300	9048600
pmb0745	497.1	496.116	[M+H]+	C26H24O10	Tricin 4'-O-syringyl alcohol	Flavones	-	A	9676800	10557000	9515200	9345500	8828100	9337500	5855800	5365000	5464300	3671000	3575700	3812300
Lmzp004885	331.08	330.074	[M+H]+	C17H14O7	Tricin	Flavones	520-32-1	A	12057000	12803000	12411000	12872000	10985000	12045000	7111200	5960300	6754600	5156300	4256700	5084900
pmp000235	527.15	526.125	[M+H]+	C27H26O11	Salcolin B	Flavones	-	A	14273000	15361000	14309000	18800000	16546000	16813000	13286000	12019000	13303000	6164800	6162700	6621200
pmb0653	595.1	594.132	[M+H]+	C27H30O15	Di-C,C-hexosyl-apigenin	Flavones	-	A	17918000	17025000	17083000	23743000	23262000	25183000	22012000	22814000	22296000	9445400	8722100	9353700
pmb1312	689.2	688.169	[M+H]+	C33H36O16	Tricin 4'-O-(β-guaiacylglyceryl)ether 7-O-hexoside	Flavones	-	A	28223000	28480000	26037000	35659000	31975000	35292000	30836000	28739000	30062000	14038000	13065000	14520000
pmb0720	579.1	578.103	[M+H]+	C26H26O15	Tricin O-malonylhexoside	Flavones	-	B	39120000	37629000	37938000	55611000	52300000	52679000	41064000	38304000	38214000	13865000	13113000	13643000
pmp000234	527.15	526.125	[M+H]+	C27H26O11	Salcolin A	Flavones	-	A	48396000	48163000	46411000	51897000	49181000	52518000	44317000	41655000	43806000	27345000	27003000	28414000
pmb0746	527.1	526.125	[M+H]+	C27H26O11	Tricin 4'-O-β-guaiacylglycerol	Flavones	-	A	53105000	54087000	52897000	63699000	57395000	61082000	50183000	48468000	49614000	28815000	28019000	28564000
GQ512005	595.16	594.132	[M+H]+	C27H30O15	Kaempferol-3-O-glucoside-7-O-rhamnoside	Flavonols	-	B	0	0	0	122010	29348	83485	170260	183140	126600	53988	44227	45588
mws0089	447.09	448.082	[M-H]-	C21H20O11	Kaempferol 7-O-glucosdie	Flavonols	16290-07-6	A	0	0	0	81850	87229	77561	85830	130840	169610	188470	211470	133190
pmp001161	389.1	388.099	[M+H]+	C20H20O8	5-Hydroxyauranetin	Flavonols	50439-46-8	A	4842.9	8304.4	7369.2	4244.8	6820.1	6400	5203.4	6170.5	8496.3	0	0	0
mws0066	315.06	316.047	[M-H]-	C16H12O7	Isorhamnetin	Flavonols	480-19-3	B	5435.5	5855.4	8743	33846	26945	29310	22294	15182	18192	0	0	0
pmb0565	509.1	508.1	[M+H]+	C23H24O13	Syringetin 3-O-hexoside	Flavonols	-	B	6089.1	9258.2	5059.9	30661	31780	23637	95058	87310	95322	9696.6	13857	55129
pmn001551	417.1	418.108	[M-H]-	C21H22O9	Natsudaidain	Flavonols	35154-55-3	B	7335.5	7613.7	7269.1	7201.7	6727.2	6928	11736	11722	13635	0	0	0
mws2627	317.07	316.047	[M+H]+	C16H12O7	Tamarixetin	Flavonols	603-61-2	B	11827	7040.5	10744	29166	29132	27551	20621	20327	16408	5517.6	5302.4	8455.1
mws1002	345	346.056	[M-H]-	C17H14O8	Syringetin	Flavonols	4423-37-4	A	19290	16271	21800	35532	27432	31154	16850	13925	13590	0	0	0
mws2186	435.08	434.068	[M+H]+	C20H18O11	Avicularin	Flavonols	572-30-5	B	25736	36576	35769	67839	61038	77358	71252	66906	73002	32304	32363	34619
mws4183	433.08	434.068	[M-H]-	C20H18O11	Quercetin-3-O-α-L-arabinopyranoside(guaijaverin)	Flavonols	22255-13-6	B	38006	26610	29836	104260	84705	98392	96648	80051	75407	35312	27358	34739
pmn001644	519.1	520.065	[M-H]-	C23H20O14	Quercetin 3-O-β-(2''-O-acetylβ-D-glucuronide)	Flavonols	-	B	54639	45852	32704	39262	24778	39852	22561	12489	16417	6101.4	3281.7	5306.7
pme3514	301	302.033	[M-H]-	C15H10O7	Morin	Flavonols	6472-38-4	B	77859	69742	88025	270430	260440	272540	186800	157620	175360	53719	49184	42085
pmp000589	551.1	550.074	[M+H]+	C24H22O15	Quercetin-7-O-(6'-O-malonyl)-β-D-glucoside	Flavonols	-	B	87209	66459	81948	85366	65711	83821	41740	40604	52738	19121	24094	13737
pmp001310	627.2	626.12	[M+H]+	C27H30O17	6-Hydroxykaempferol-3,6-O-Diglucoside	Flavonols	-	B	108290	103960	95300	166600	155030	149480	191250	172660	166010	72011	65974	87294
Hmln002582	489.11	490.112	[M-H]-	C23H22O12	Kaempferol 3-O-(6′′-O-acetyl)-glucoside	Flavonols	-	B	110400	128120	113500	9647.9	7341.7	7125.1	0	0	0	0	0	0
GQ512006	611.16	610.126	[M+H]+	C27H30O16	Quercetin-3-O-glucoside-7-O-rhamnoside	Flavonols	-	B	133720	141180	145330	1109500	1038300	1023200	1477400	1395800	1397300	384880	349730	355120
Lmhp002613	627.15	626.148	[M+H]+	C27H30O17	Myricetin-O-glucoside-rhamnoside	Flavonols	-	B	139430	189340	152160	3106600	2995700	2879000	2546200	3463200	2399300	198150	166120	155670
mws0055	373.12	372.105	[M+H]+	C20H20O7	Tangeretin	Flavonols	481-53-8	A	148530	156920	162710	305030	304360	308900	621640	617110	635620	5840.4	5991.5	6877.9
pmp001311	627.2	626.12	[M+H]+	C27H30O17	6-Hydroxykaempferol-7,6-O-Diglucoside	Flavonols	-	B	189620	174140	214810	131480	141040	164230	136450	121140	102800	158420	174530	200540
Li512111	519.11	520.1	[M-H]-	C24H24O13	Isorhamnetin acetyl hexoside	Flavonols	-	A	199920	210190	225230	222480	263080	251790	161490	173340	109660	40025	41299	49459
pmb3013	519.1	520.1	[M-H]-	C24H24O13	Isorhamnetin O-acetyl-hexoside	Flavonols	-	A	218730	176700	163310	183800	190840	188400	100460	111520	127020	35964	28204	37389
Lnrp002462	611.15	610.153	[M+H]+	C27H30O16	quercetin galactoside-rhamnoside	Flavonols	-	A	258480	262120	255740	1676800	1817400	1659800	2796400	3193000	2445900	709820	693560	933870
Lmmp002963	625.18	624.169	[M+H]+	C28H32O16	Methylquercetin glu-rha	Flavonols	-	B	597360	586400	556920	204480	265430	220080	208340	213360	186260	49747	75549	99088
pmp001309	465.1	464.076	[M+H]+	C21H20O12	6-Hydroxykaempferol-7-O-glucoside	Flavonols	-	A	607270	491730	432630	2741700	5169900	3572700	4350600	3622400	6811000	867810	1454200	1065000
Li512112	563.1	564.088	[M-H]-	C25H24O15	Isorhamnetin hexose-malonate	Flavonols	-	B	637380	584380	567590	788080	745480	712650	621030	589090	598440	212660	182970	195260
mws0913	447	448.082	[M-H]-	C21H20O11	Trifolin	Flavonols	23627-87-4	B	651060	636290	704240	457890	466760	445590	213850	240040	227650	116080	145460	113340
pme1605	593.16	594.132	[M-H]-	C27H30O15	Kaempferol 3-O-robinobioside(Biorobin)	Flavonols	17297-56-2	B	866720	828140	779720	1168500	1017600	1069900	924570	925070	745650	413620	308710	216590
Hmln002483	533.1	534.101	[M-H]-	C24H22O14	Kaempferol 3-O-(6′′-O-malonyl)-glucoside	Flavonols	-	B	884230	902930	824270	138570	128780	142640	0	0	0	0	0	0
Latp002399	741.22	740.216	[M+H]+	C33H40O19	Kaempferol rha-glc-rha	Flavonols	-	B	1073500	1159600	991870	907310	965580	972170	791440	727920	680760	278930	288500	298070
mws2209	447.1	448.082	[M-H]-	C21H20O11	Astragalin	Flavonols	480-10-4	A	1101900	946280	897900	667780	1009600	753500	216090	365250	463380	123520	129680	102090
pmb3894	329.1	330.061	[M-H]-	C17H14O7	Di-O-methylquercetin	Flavonols	2068-02-2	A	1338900	1370900	1326700	2098900	2117200	2182200	1074800	1038300	1076000	1651000	1580400	1568600
pme0369	593.16	594.132	[M-H]-	C27H30O15	Kaempferol 3-O-rutinoside(Nicotiflorin)	Flavonols	17650-84-9	B	1495600	1297400	1461000	1679000	1241400	1796400	1300200	1186400	1323700	411490	359460	338170
Lmmp003217	595.14	594.137	[M+H]+	C30H26O13	Kaempferol 3-O-β-d-(6''-O-(E)-p-coumaroyl)glucopyranoside	Flavonols	-	B	1578400	2082500	1570600	2270100	1465800	1621700	929050	1002800	1036200	682090	569550	486110
pmn001645	533.1	534.08	[M-H]-	C24H22O14	Isorhamnetin 3-O-β-(2''-O-acetyl-β-D-glucuronide)	Flavonols	-	B	1642200	1574400	1527300	247240	230020	241750	7194.8	13562	12743	4845.4	3534.8	3175.4
mws0059	609.1	610.126	[M-H]-	C27H30O16	Rutin	Flavonols	153-18-4	A	1772500	1711400	1546800	14521000	12919000	13896000	16667000	14942000	17130000	4115400	3744300	3871600
mws1329	463.09	464.076	[M-H]-	C21H20O12	Gossypitrin	Flavonols	491-50-9	B	1943300	2247400	1924800	5746400	5037400	5583000	3568700	3314300	3377300	816490	775660	894220
pmp000596	627.15	626.12	[M+H]+	C27H30O17	Quercetin 3,7-bis-O-β-D-glucoside	Flavonols	-	B	2008200	1957800	1984700	1105900	1158900	1098800	526900	512180	415380	159100	177660	182120
mws0856	463	464.076	[M-H]-	C21H20O12	Spiraeoside	Flavonols	20229-56-5	B	2103400	2071700	1931700	5669900	5704300	5017300	3300800	3890000	3953100	827490	838540	908540
pmn001583	609.1	610.126	[M-H]-	C27H30O16	Bioquercetin	Flavonols	52525-35-6	A	2125500	2697700	1937300	18613000	16617000	15557000	21401000	18536000	22010000	4781400	4442500	5179700
Hmpp003242	479.11	478.101	[M+H]+	C22H22O12	Isorhamnetin-3-O-β-D-glucoside	Flavonols	-	A	2238500	2180800	1972500	5581000	5048200	5905100	4249000	3765800	3900500	1776400	1627300	1578800
pme3211	463	464.076	[M-H]-	C21H20O12	Quercetin 3-O-glucoside(Isotrifoliin)	Flavonols	21637-25-2	B	2358600	2076900	1856800	5102400	4757400	4606900	3718100	3510000	3642700	804570	823000	871430
pmp000580	465.1	464.076	[M+H]+	C21H20O12	Isoquercitrin(Quercetin 3-O-β-D-glucoside)	Flavonols	482-35-9	A	2627800	2581500	2450900	5817200	4838500	5157400	3756500	4080500	3741300	1030500	1207000	1179400
mws0061	463.1	464.076	[M-H]-	C21H20O12	Hyperin	Flavonols	482-36-0	B	3708000	3256100	3111600	9914600	9858500	8489500	6533000	5663500	5575900	1453300	1297400	1510700
GQ512002	623.1	624.14	[M-H]-	C28H32O16	Isorhamnetin-3-O-rutinoside	Flavonols	604-80-8	B	4050300	3837200	4036200	17365000	16743000	17300000	19177000	17769000	16205000	5572300	4792500	5255300
Lmdp003286	465.1	464.095	[M+H]+	C21H20O12	Isohyperoside	Flavonols	35589-21-0	B	4406500	4319600	4209000	9599200	8792300	9618000	6184100	6233900	6140400	2019100	2045200	1868300
Hmmp002336	611.16	610.148	[M+H]+	C30H26O14	Quercetin-O-feruloyl-Pentoside	Flavonols	-	B	4602300	4914200	4514600	31149000	31378000	30100000	38942000	40380000	37508000	11535000	11290000	11643000
mws0918	283	284.058	[M-H]-	C16H12O5	Prunetin	Isoflavones	552-59-0	A	0	0	0	111260	84816	96738	56622	50137	53746	22112	13638	22268
mws2118	435.13	436.116	[M-H]-	C21H24O10	Phloretin 2'-O-glucoside	Isoflavones	60-81-1	B	27767	26554	24944	19695	18167	21863	9992.8	10209	10347	0	0	0
mws0895	431	432.088	[M-H]-	C21H20O10	Genistein 7-Glucoside(Genistin)	Isoflavones	529-59-9	B	75753	72525	46519	58941	48962	45088	0	0	0	0	0	0
pmp000548	301.07	300.053	[M+H]+	C16H12O6	Pratensein	Isoflavones	2284-31-3	B	161380	178430	179190	190060	139670	150690	253500	179050	227840	64799	40251	63275
pmp000194	519.11	518.085	[M+H]+	C24H22O13	Malonyglygenistin	Isoflavones	-	B	377340	343230	374460	278460	277560	240200	122700	258590	97803	21593	33784	20107
